# Supplementary material for: Unraveling Meso-Substituent Steric Effects on the Mechanism of Hydrogen Evolution Reaction in NiII Porphyrin Hydrides Using DFT Method
Source: Molecules. 2024 Feb 23;29(5):986. doi: 10.3390/molecules29050986 (PMC10934329; doi:10.3390/molecules29050986)
Supplement: Supplementary file 1 [file molecules-29-00986-s001.zip]

Archive with 1 entries (1 files):
- molecules-2809724-supplementary.pdf
